# Supplementary material for: Application of Transthoracic and Endobronchial Elastography—A Systematic Review
Source: Cancers (Basel). 2026 Jan 7;18(2):190. doi: 10.3390/cancers18020190 (PMC12839386; doi:10.3390/cancers18020190)
Supplement: Supplementary file 1 [file cancers-18-00190-s001.zip]

Archive with 1 entries (1 files):
- cancers-4057125-supplementary.pdf
